# Supplementary material for: Whole-Genome Phylogenetic Analysis Reveals a Wide Diversity of Non-O157 STEC Isolated From Ground Beef and Cattle Feces
Source: Front Microbiol. 2021 Jan 18;11:622663. doi: 10.3389/fmicb.2020.622663 (PMC7874142; doi:10.3389/fmicb.2020.622663)
Supplement: Supplementary Table 1 — Core genome of local STEC collection (n = 62). [file Data_Sheet_1.xlsx]

## Sheet: Supplementary Table 1
Suppl. Table 1: Core genome of Chilean STEC (n=62)
#Missing values in Distance Columns	Perc. Good Targets	Sample ID	Source	ST	Serotype	b0001	b0010	b0013	b0015	b0018	b0019	b0023	b0024	b0025	b0026	b0027	b0028	b0029	b0032	b0034	b0035	b0037	b0038	b0040	b0048	b0049	b0050	b0052	b0055	b0058	b0060	b0061	b0062	b0064	b0069	b0071	b0074	b0075	b0076	b0078	b0080	b0081	b0082	b0083	b0084	b0086	b0088	b0089	b0090
0	82.1	123-B-9	Ground beef	297	O93:H46	1	1	1	1	1	1	1	1	1	1	1	1	1	1	1	1	1	1	1	1	1	1	1	1	1	1	1	1	1	1	1	1	1	1	1	1	1	1	1	1	1	1	1	1
0	77.6	127-A-4	Ground beef	2387	O185:H7	1	1	2	2	1	2	1	1	1	2	1	1	2	2	1	1	2	2	2	2	2	1	1	2	2	2	1	2	2	2	1	2	2	2	1	2	2	2	2	2	1	2	1	1
0	84.5	128-A-4	Ground beef	297	O93:H46	1	1	1	1	1	1	1	1	1	1	1	1	1	1	1	1	1	1	1	1	1	1	1	1	1	1	1	1	1	1	1	1	1	1	1	1	1	1	1	1	1	1	1	1
0	89.6	135-A-8	Ground beef	297	O93:H46	1	1	1	1	1	1	1	1	1	1	1	1	1	1	1	1	1	1	1	1	1	1	1	1	1	1	1	1	1	1	1	1	1	1	1	1	1	1	1	1	1	1	1	1
0	90.6	139A-3	Ground beef	2458	O91:H21	1	2	3	3	1	2	1	1	1	2	1	2	3	3	2	2	2	3	3	2	2	1	2	3	3	3	1	1	3	3	1	1	2	2	1	1	1	3	3	3	1	3	1	1
0	88.5	186-7	Ground beef	58	O116:H21	1	1	4	1	1	1	1	1	1	1	1	3	4	4	1	1	3	2	4	3	2	1	2	3	3	4	1	3	1	4	1	1	3	3	1	1	1	1	4	1	1	4	1	1
0	89.7	19-6	Cattle feces	21	O26:H11	2	3	3	4	1	2	1	2	2	3	1	4	5	5	1	1	4	4	1	4	3	1	3	4	2	5	2	4	4	5	1	3	2	2	1	3	3	1	1	4	2	3	1	2
0	89.9	200A-3	Ground beef	101	O82:H8	1	4	5	5	2	3	2	1	1	4	1	1	1	6	1	1	2	5	3	2	2	1	2	3	3	3	1	5	3	6	1	1	2	3	1	1	1	4	2	5	1	5	1	2
0	89.8	201A-9	Ground beef	101	O82:H8	1	4	5	5	2	3	2	1	1	4	1	1	1	6	1	1	2	5	3	2	2	1	2	3	3	3	1	5	3	6	1	1	2	3	1	1	1	4	2	5	1	5	1	2
0	90.3	210-2-1	Ground beef	56	O113:H21	1	1	1	1	1	1	1	1	1	1	1	1	4	4	1	1	2	2	3	3	2	1	1	5	1	6	1	6	5	7	1	1	1	1	1	1	1	1	1	1	1	4	1	1
0	90.7	232-A4	Ground beef	2387	O185:H7	1	1	2	2	1	2	1	1	1	2	1	1	2	2	1	1	2	2	2	2	2	1	1	2	2	2	1	2	2	2	1	2	2	2	1	2	2	2	2	2	1	2	1	1
0	87.6	245-A8	Ground beef	332	O171:H2	1	1	2	4	1	4	1	1	3	5	2	1	7	7	1	1	2	7	6	5	4	1	1	4	5	7	2	4	1	8	1	3	2	5	1	5	1	1	5	6	1	6	1	1
0	88.3	24-A-1	Ground beef	1123	O?:H19	1	5	3	4	3	2	1	1	1	1	1	1	6	4	1	1	5	6	5	1	1	1	4	6	4	4	1	7	1	7	1	4	2	4	1	4	1	5	3	3	1	3	1	1
0	89.7	260-A2	Ground beef	297	O93:H46	1	1	1	1	1	1	1	1	1	1	1	1	1	1	1	1	1	1	1	1	1	1	1	1	1	1	1	1	1	1	1	1	1	1	1	1	1	1	1	1	1	1	1	1
0	90.3	283-A5	Ground beef	2388	O115:H27	1	1	2	4	1	2	1	1	1	1	1	1	1	8	1	1	1	1	7	1	5	1	4	1	6	8	2	4	1	9	1	1	2	3	1	1	1	6	1	7	3	3	1	3
0	84.4	2B-i	Cattle feces	329	O3:H12	1	1	6	6	1	5	1	3	4	6	3	1	8	9	3	3	6	8	8	1	6	1	5	7	3	9	3	8	6	10	2	5	2	6	2	6	1	7	1	8	4	7	2	4
0	90.6	314-A4	Ground beef	677	O174:H21	1	2	3	3	1	2	1	1	1	7	1	2	3	3	1	1	2	9	3	2	2	1	6	5	7	10	1	1	1	7	1	6	2	4	1	1	1	2	3	3	1	3	1	1
0	89.8	315-B8	Ground beef	New	O116:H21	1	1	1	1	1	1	1	1	1	1	1	3	4	4	1	1	2	2	3	3	2	1	2	3	3	4	1	3	1	2	1	1	2	3	1	1	1	1	1	1	1	8	1	1
0	86.1	31-A-8	Ground beef	2387	O185:H7	1	1	2	2	1	2	1	1	1	2	1	1	2	2	1	1	2	2	2	2	2	1	1	2	2	2	1	2	2	2	1	2	2	2	1	2	2	2	2	2	1	2	1	1
0	83.0	346-A1	Ground beef	446	O22:H8	1	4	3	4	1	2	1	1	1	8	4	1	7	7	1	1	7	10	9	2	7	1	1	5	6	11	1	1	7	11	1	1	2	2	1	4	4	5	3	3	1	5	1	2
0	89.6	366-A3	Ground beef	223	O113:H21	1	1	1	1	1	1	1	1	1	1	1	5	4	4	1	1	2	2	3	3	2	1	1	5	1	6	1	6	5	7	1	7	1	7	1	1	1	1	1	1	1	4	3	1
0	89.8	400-B10	Ground beef	New	O174:H23	1	6	7	7	4	6	1	4	1	9	1	2	9	1	1	1	2	5	3	2	2	1	7	5	6	3	1	9	7	12	1	1	2	2	1	4	1	1	1	1	5	5	1	1
0	86.6	46-B-8	Ground beef	156	O174:H28	1	6	7	7	4	6	1	4	1	9	1	2	9	1	1	1	2	5	3	2	2	1	7	5	6	3	1	9	7	12	1	1	2	2	1	4	1	1	1	1	5	5	1	1
0	88.7	55-A-3	Ground beef	446	O22:H8	1	4	3	4	1	2	1	1	1	1	4	1	7	7	1	1	7	10	10	2	7	1	1	5	6	11	1	1	7	11	1	1	2	2	1	4	1	5	3	3	1	5	1	2
0	90.1	57B2-2	Cattle feces	297	O130:H11	3	1	8	1	1	1	1	1	1	1	1	1	1	1	1	1	8	1	1	1	1	1	1	1	1	2	1	1	1	1	1	1	1	1	1	1	1	1	1	1	1	4	1	1
0	87.6	5A-3-2	Ground beef	1613	O?:H21	1	6	7	7	4	6	1	1	1	10	1	1	1	1	4	1	9	1	11	2	2	1	2	3	3	3	1	1	3	3	1	1	2	3	1	1	1	4	2	5	6	9	1	5
0	89.7	62-B-1	Ground beef	677	O174:H21	1	2	3	3	1	2	1	1	1	7	1	2	3	3	1	1	2	9	3	2	2	1	6	5	7	10	1	1	1	7	1	6	2	4	1	1	1	2	6	3	1	3	1	1
0	81.1	73-B2	Cattle feces	332	O171:H2	1	1	2	4	1	4	1	1	1	5	2	1	7	7	1	1	2	7	6	5	4	1	1	4	5	12	2	4	1	8	1	8	2	5	1	5	1	1	5	6	1	6	1	1
0	89.7	81-A-3	Ground beef	297	O93:H46	1	1	1	1	1	1	1	1	1	1	1	1	1	1	1	1	1	1	1	1	1	1	1	1	1	1	1	1	1	1	1	1	1	1	1	1	1	1	1	1	1	1	1	1
0	89.7	82-A-7	Ground beef	677	O174:H21	1	2	3	3	1	2	1	1	1	7	1	2	3	3	1	1	2	9	3	2	2	1	6	5	7	10	1	1	1	7	1	6	2	4	1	1	1	2	6	3	1	3	1	1
0	85.2	85-B1	Ground beef	718	O168:H8	1	4	3	8	1	1	1	1	1	4	1	6	5	10	1	1	10	2	1	6	8	1	2	8	6	11	1	1	7	13	1	1	2	2	1	4	1	5	3	3	1	5	1	2
0	89.4	93-A8	Cattle feces	223	O113:H21	1	1	1	1	1	1	1	1	1	1	1	5	4	4	1	1	2	2	3	3	2	1	1	5	1	6	1	6	5	7	1	7	1	7	1	1	1	1	1	1	1	4	4	1
0	90.4	94-A4	Cattle feces	718	O168:H8	1	4	3	8	1	1	1	1	1	4	1	6	5	10	1	1	10	2	1	6	8	1	2	5	6	11	1	1	7	14	1	1	2	2	1	4	1	5	3	3	1	5	1	2
0	79.6	97-A-5	Ground beef	223	O153:h21	1	1	1	1	1	1	1	1	1	1	1	5	4	4	1	1	2	2	3	3	2	1	8	5	1	6	1	6	5	7	1	7	1	7	1	1	1	1	1	1	1	4	4	1
0	86.8	A2-1	Cattle feces	58	O116:H21	1	1	4	1	1	1	1	1	1	1	1	3	4	4	1	1	3	2	3	3	2	1	2	3	3	4	1	3	1	4	1	1	3	3	1	1	1	1	4	1	1	4	1	1
0	88.7	A3-1	Cattle feces	223	O113:H21	1	1	1	1	1	1	1	1	1	1	1	5	10	11	1	1	2	2	3	3	2	1	1	5	1	6	1	6	5	7	1	1	1	7	1	1	1	1	1	1	1	4	1	1
0	89.5	A4-VI	Cattle feces	718	O168:H8	1	4	3	8	1	1	1	1	1	4	1	6	5	10	1	1	10	2	1	6	8	1	2	8	6	11	1	1	7	13	1	1	2	2	1	4	1	5	3	3	1	5	1	2
0	90.3	D27-10	Wild bird	675	O76:H19	1	1	3	4	1	7	1	1	1	1	1	1	1	1	5	1	11	11	12	2	7	1	1	5	7	2	1	1	1	15	1	4	2	4	1	4	1	5	3	3	1	3	1	1
0	83.9	D27-8	Wild bird	4392	O149:H8	1	1	1	1	1	1	1	1	1	1	1	1	1	1	1	1	1	1	1	1	1	1	1	1	1	2	1	1	1	1	1	1	1	1	1	7	1	1	1	1	1	4	1	1
0	86.7	E6-4	Cattle feces	660	O172:H25	1	1	1	9	1	8	3	1	5	11	5	7	7	12	1	4	12	12	1	1	9	2	5	5	8	13	2	10	8	16	1	9	4	2	3	8	5	8	2	9	7	10	5	6
0	89.7	E6-III	Cattle feces	306	O98:H21	1	7	1	10	1	9	1	1	6	12	6	1	7	8	1	1	13	13	13	7	7	1	1	9	9	14	4	11	9	17	1	10	2	8	4	9	6	9	2	10	8	11	6	7
0	84.3	E7-2	Cattle feces	660	O172:H28	1	1	1	9	1	8	3	1	5	11	5	7	7	12	1	4	12	12	1	1	9	2	5	5	8	13	2	10	8	16	1	9	4	2	3	8	5	8	2	9	7	10	5	6
0	100.0	Ecoli_K12	E.coli K12			1	1	6	6	1	5	1	3	4	6	4	1	8	9	3	3	16	8	8	1	14	4	12	11	12	19	2	14	11	24	4	12	2	11	6	6	7	12	1	13	14	14	9	10
0	89.1	H131	Goat Cheese	675	O?:H19	1	1	3	4	1	7	1	1	1	1	1	1	1	1	5	1	14	11	12	2	10	1	1	5	7	2	1	1	1	15	1	4	2	4	1	4	1	5	3	3	1	3	1	1
0	86.3	H135	Goat cheese	675	O76:H19	1	1	3	4	1	7	1	1	1	1	1	1	1	1	5	1	14	11	12	2	10	1	1	5	7	2	1	1	1	15	1	4	2	4	1	4	1	5	3	3	1	3	1	1
0	90.1	M10-3	Cattle feces	2458	O91:H21	1	2	3	3	1	2	1	1	1	2	1	2	3	3	2	2	2	3	3	2	2	1	2	3	3	3	1	1	3	3	1	1	2	2	1	1	1	3	3	3	1	3	1	1
0	90.2	M15-3	Cattle feces	443	O153:H19	1	1	3	4	1	2	1	1	1	1	1	1	1	1	6	1	14	11	12	2	7	1	1	5	7	2	1	1	1	18	1	1	2	2	1	4	1	5	3	3	9	5	7	2
0	89.4	M21-1	Cattle feces	58	O116:H21	1	1	4	1	1	1	1	1	1	1	1	3	4	4	1	1	3	2	3	3	2	1	2	3	3	4	1	3	1	4	1	1	3	3	1	1	1	1	4	1	1	4	1	1
0	89.8	M21-2	Cattle feces	58	O116:H21	1	1	4	1	1	1	1	1	1	1	1	3	4	4	1	1	3	2	3	3	2	1	2	3	3	4	1	3	1	4	1	1	3	3	1	1	1	1	4	1	1	4	1	1
0	89.6	M22-1	Cattle feces	297	O?:H46	1	1	1	1	1	1	1	1	7	1	1	1	1	1	1	1	1	1	1	1	1	1	1	1	1	1	1	1	1	1	1	1	1	1	1	1	1	1	1	1	1	1	1	1
0	86.4	M2-3-1	Cattle feces	58	O116:H21	1	1	4	1	1	1	1	1	1	1	1	3	4	4	1	1	3	2	3	3	2	1	2	3	3	4	1	3	1	4	1	1	3	3	1	1	1	1	4	1	1	4	1	1
0	83.7	M29-4	Cattle feces	443	O153:H19	1	1	3	4	1	2	1	1	1	1	1	1	1	1	5	1	14	14	12	8	7	1	1	5	7	2	1	1	1	19	1	1	2	2	1	4	1	5	3	3	10	5	1	2
0	90.0	M4-1	Cattle feces	192	O153:H19	1	1	3	11	1	2	1	1	1	1	1	1	1	1	5	1	14	11	12	3	11	1	9	1	1	15	1	4	9	7	1	1	1	1	1	4	1	5	2	11	11	12	1	1
0	83.0	M41-7	Cattle feces	58	O116:H21	1	1	4	1	1	1	1	1	1	1	1	3	4	4	1	1	3	2	3	3	2	1	2	3	3	4	1	3	1	4	1	1	3	9	1	1	1	1	4	1	1	4	1	1
0	85.8	M9-3	Cattle feces	657	O183:H18	1	8	9	12	5	10	4	5	8	13	7	8	11	13	7	5	15	15	14	9	12	3	10	10	10	16	5	12	10	20	3	11	2	10	5	10	5	10	7	12	12	13	8	8
0	88.6	P2-2-8	Cattle feces	173	O181:H49	1	6	1	5	2	3	1	1	1	4	1	6	5	14	1	1	14	16	15	10	7	1	11	4	11	17	6	13	1	21	1	1	2	3	1	4	1	11	2	11	13	3	1	2
0	90.5	P3-5-5	Cattle feces	718	O168:H8	1	4	3	8	1	1	1	1	1	4	1	6	5	10	1	1	10	2	1	6	8	1	2	8	6	11	1	1	7	13	1	1	2	2	1	4	1	5	3	3	1	5	1	2
0	90.3	P37-1	Cattle feces	443	O153:H19	1	1	3	4	1	2	1	1	1	1	1	1	1	1	6	1	14	11	12	2	7	1	1	5	7	2	1	1	1	7	1	1	2	2	1	4	1	5	3	3	9	5	7	2
0	84.2	P4-1	Cattle feces	223	O113:H21	1	1	1	1	1	1	1	1	1	1	1	5	10	11	1	1	2	2	3	3	2	1	1	5	1	6	1	6	5	7	1	1	1	7	1	1	1	1	1	1	1	4	1	1
0	90.3	p4-2-10	Cattle feces	297	O?:H8	1	1	1	13	1	1	1	1	1	1	1	1	1	1	1	1	1	1	1	1	13	1	1	1	1	18	1	1	1	22	1	1	1	1	1	1	1	1	1	1	1	4	1	9
0	86.1	p5-3-10	Cattle feces	332	O171:H2	1	1	2	14	1	4	1	1	1	5	2	1	7	7	1	1	2	7	6	5	4	1	1	4	5	12	2	4	1	23	1	3	2	5	1	5	1	1	5	6	1	6	1	1
0	90.3	P6-2-1	Cattle feces	446	O91:H21	1	2	3	3	1	2	1	1	1	2	1	2	3	3	2	2	2	9	3	2	2	1	2	3	3	3	1	1	3	3	1	1	2	2	1	1	1	3	3	3	1	3	1	1
0	90.6	P6-3-7	Cattle feces	446	O22:H8	1	4	3	4	1	2	1	1	9	1	4	1	7	7	1	1	7	10	10	2	7	1	1	5	6	11	1	1	7	11	1	1	2	2	1	4	1	5	3	3	1	5	1	2
Core genome was generated in Ridon Seqsphere +, and E. coli K12 (NC_000913.3) was used as a template genome.
[truncated: 1,930 more columns]

## Sheet: Supplementary Table 2
Suppl. Table 1: Genomes used for the comparison between Chilean STEC genomes and worldwide STEC genomes
#	Genome ID	Serovar	MLST	Size	Contigs	Isolation Country	Continent	Host Name	Collection Date	BioSample Accession
1	AJLU01.1	O123:H19	ST-517	5588834	4	South Korea	Asia	Human	2001	SAMN02928551
2	1317131.3	O157:H42	ST-3744	4959704	415	South Korea	Asia	Human	2013	SAMN02470150
3	1055539.3	O157:H7	ST-33	4979444	900	South Korea	Asia	Human	2013	SAMN02470151
4	1317130.3	O157:H7	ST-11	5310324	479	South Korea	Asia	Human	2013	SAMN02470149
5	1055539.4	O91:H14	ST-33	5069316	439	South Korea	Asia	Human	2013	SAMN02470152
6	562.19166	O157:H7	ST-11	5397113	212	Israel	Asia	Human	2016	SAMN06131774
7	562.19168	O171:H29	ST-515	5214238	128	Israel	Asia	Cow, Bos taurus	2016	SAMN06131777
8	562.19167	O174:H21	ST-677	5397165	222	Israel	Asia	Cow, Bos taurus	2016	SAMN06131776
9	562.19169	O177:H25	ST-659	5029509	249	Israel	Asia	Cow, Bos taurus	2016	SAMN06131778
10	562.19159	O26:H11	ST-7217	5435507	226	Israel	Asia	Human	2016	SAMN06131770
11	562.19160	O26:H11	ST-7217	5523983	183	Israel	Asia	Human	2016	SAMN06131769
12	562.19161	O26:H11	ST-7217	5426116	224	Israel	Asia	Human	2016	SAMN06131771
13	562.19162	O26:H11	ST-7217	5524743	235	Israel	Asia	Human	2016	SAMN06131768
14	562.19163	O26:H11	ST-7217	5424246	219	Israel	Asia	Human	2016	SAMN06131772
15	562.19164	O26:H11	ST-7217	5520501	245	Israel	Asia	Human	2016	SAMN06131773
16	562.19165	O71:H8	ST-2836	5373640	205	Israel	Asia	Human	2015	SAMN06131775
17	562.20689	O121:H9	ST-655	5230144	421	Japan	Asia	Human	2002	SAMN04256129
18	562.7126	O?:H11	ST-295	4880447	23	Norway	Europe	Human	2010	SAMEA2593968
19	562.7127	O26:H11	ST-21	5498438	50	Norway	Europe	Human	2006	SAMEA2593905
20	562.9833	O91:H14	ST-33	5314336	116	Norway	Europe	Human	2013	SAMN04002637
21	562.7142	O21:H21	ST-442	5003084	25	Norway	Europe	Human	2009	SAMEA2593939
22	562.7210	O?:H8	ST-26	5553375	37	Norway	Europe	Human	2011	SAMEA2593978
23	562.7594	O157:H7	ST-11	5368595	286	Netherlands	Europe	Human	2013	SAMN03785595
24	562.7930	O5:H9	ST-342	5016218	379	Belgium	Europe	Cow, Bos taurus	2010	SAMN04100267
25	562.7933	O5:H9	ST-342	5204225	231	Belgium	Europe	Cow, Bos taurus	2011	SAMN04100281
26	562.7941	O5:H9	ST-342	4917387	525	Belgium	Europe	Cow, Bos taurus	2006	SAMN04103128
27	562.7942	O5:H9	ST-342	5076744	301	Belgium	Europe	Cow, Bos taurus	1986	SAMN04103129
28	562.7948	O5:H9	ST-342	4992119	281	Belgium	Europe	Cow, Bos taurus	1993	SAMN04251500
29	562.9753	O5:H9	ST-342	5335188	230	Netherlands	Europe	Human	2013	SAMN04002642
30	562.8457	O177:H45	ST-1040	4929009	28	Norway	Europe	Human	2010	SAMEA2593954
31	562.9766	O113:H6	ST-121	5010061	75	Netherlands	Europe	Human	2013	SAMN04002636
32	562.9767	O84:H2	ST-6042	5206883	195	Netherlands	Europe	Human	2013	SAMN04002635
33	562.9778	O26:H11	ST-21	5552016	247	Netherlands	Europe	Human	2013	SAMN04002634
34	562.9782	O103:H2	ST-17	5069861	180	Netherlands	Europe	Human	2013	SAMN04002639
35	562.9783	O182:H25	ST-300	5188300	206	Netherlands	Europe	Human	2013	SAMN04002640
36	562.9784	O26:H11	ST-21	5471172	278	Netherlands	Europe	Human	2013	SAMN04002641
37	562.30339	O113:H21	ST-223	5272885	3	United States	North America	Cow, Bos taurus	2009	SAMN08724662
38	562.30433	O111:H8	ST-21	5432691	3	United States	North America	Cow, Bos taurus	2009	SAMN08822959
39	562.46273	O139:H19	ST-1125	5012638	82	Canada	North America	Cow, Bos taurus	2012	SAMN08797430
40	562.46277	O6:H34	ST-154	4850441	101	Canada	North America	Cow, Bos taurus	2012	SAMN08797425
41	562.46293	O88:H25	ST-154	4927775	95	Canada	North America	Cow, Bos taurus	2012	SAMN08797394
42	562.46298	O139:H19	ST-1125	5020809	74	Canada	North America	Cow, Bos taurus	2012	SAMN08797381
43	562.46320	O22:H8	ST-7857	5350724	139	Canada	North America	Cow, Bos taurus	2013	SAMN08797414
44	562.46322	O130:H38	ST-1380	5173630	70	Canada	North America	Cow, Bos taurus	2013	SAMN08797412
45	562.46331	O26:-	ST-21	5321164	178	Canada	North America	Cow, Bos taurus	2012	SAMN08797387
46	562.46333	O26:-	ST-21	5327060	168	Canada	North America	Cow, Bos taurus	2012	SAMN08797382
47	562.46509	O153:H25	ST-58	4909247	90	Canada	North America	Cow, Bos taurus	2013	SAMN08797172
48	562.46512	O103:H25	ST-343	5289604	154	Canada	North America	Cow, Bos taurus	2013	SAMN08797169
49	562.46513	O113:H21	ST-223	5165323	86	Canada	North America	Cow, Bos taurus	2012	SAMN08797174
50	562.46515	O91:H21	ST-442	5033695	83	Canada	North America	Cow, Bos taurus	2012	SAMN08797165
51	562.46522	O1:H20	ST-724	5021634	64	Canada	North America	Cow, Bos taurus	2012	SAMN08797152
52	562.46525	O1:H20	ST-724	4974621	49	Canada	North America	Cow, Bos taurus	2012	SAMN08797151
53	1055534.4	O26:H11	ST-21	5967793	3	United States	North America	Cow, Bos taurus	2009	SAMN08724660
54	1055540.4	O103:H11	ST-723	5732806	3	United States	North America	Cow, Bos taurus	2009	SAMN08724650
55	1055541.4	O43:H2	ST-937	5261709	4	United States	North America	Cow, Bos taurus	2009	SAMN08165042
56	1055544.3	O145:H28	ST-32	5475442	2	United States	North America	Cow, Bos taurus	2009	SAMN08724661
57	CFSAN046633	O116:H21	ST-3017	5153183	158	United States	North America	Food	2009	SAMN05414480
58	CFSAN046659	O116:H21	ST-58	5169770	183	United States	North America	Food	2009	SAMN05414504
59	PNUSAE001615	O116:H21	ST-58	5147395	226	United States	North America	Human	2015	SAMN04254310
60	PNUSAE001620	O116:H21	ST-5893	5201727	157	United States	North America	Human	2015	SAMN04235810
61	RM10940	O113:H21	ST-223	4960233	130	United States	North America	Cow, Bos taurus	2010	SAMN07679725
62	RM9244	O113:H21	ST-223	5280719	278	United States	North America	Cow, Bos taurus	2010	SAMN07679722
63	RM9245	O113:H21	ST-223	5096264	1	United States	North America	Cow, Bos taurus	2009	SAMN12822941
64	RM9246	O113:H21	ST-223	5283887	293	United States	North America	Cow, Bos taurus	2009	SAMN07679724
65	562.46383	O113:H21	ST-223	5000817	98	Canadá	North America	water	2012	SAMN08797287
66	562.46390	O113:H21	ST-56	5086552	96	Canadá	North America	water	2010	SAMN08797272
67	562.45952	O91:H21	442	5107472	184	Argentina	South America	Bos taurus	2009	SAMN09011722
68	562.45954	O91:H21	442	5182806	219	Argentina	South America	Cow, Bos taurus	2008	SAMN09011720
69	562.45951	O91:H21	442	5139672	218	Argentina	South America	Cow, Bos taurus	2010	SAMN09011724
70	562.45960	O8:H19	1431	5121927	103	Argentina	South America	Cow, Bos taurus	2009	SAMN09011714
71	562.7290	O126:H27	3057	5079894	343	Brazil	South America	Human	2009	SAMN02950424
72	562.19225	O20:H19	443	5130513	120	Uruguay	South America	Ground beef	2005	SAMN07488864
73	562.19237	O163:H19	679	5269450	144	Uruguay	South America	Ground beef	2004	SAMN07488863
74	562.45929	O178:H19	192	5047935	100	Argentina	South America	Food	2007	SAMN09011744
75	562.45950	O91:H21	442	5090990	183	Argentina	South America	Cow, Bos taurus	2001	SAMN09011723
76	LAYW01.1_AL	O157:H7	11	5427553	325	Argentina	South America	Cow, Bos taurus	2009	SAMN03470766
77	LAZD01.1_AL	O157:H7	11	5535163	335	Argentina	South America	Cow, Bos taurus	2009	SAMN03470769
78	QERQ01.1	O130:H11	677	5103889	131	Chile		Cow, Bos taurus	2003	SAMN09011737
79	QERN01.1	O?:H10	441	5317278	162	Chile		Cow, Bos taurus	2003	SAMN09011740
80	QERK01.1	O174:H21	677	5203852	156	Chile		Cow, Bos taurus	2003	SAMN09011743
81	QERP01.1	O139:H19	1125	4928152	92	Chile		Cow, Bos taurus	2003	SAMN09011738
82	QESR01	O2:H25	2715	5419918	230	Chile		Cow, Bos taurus	2003	SAMN09011710
83	QESQ01.1	o116:H21	297	5186582	217	Chile		Cow, Bos taurus	2003	SAMN09011711
84	QERL01.1	O171:H2	332	5135392	180	Chile		Cow, Bos taurus	2003	SAMN09011742
85	QERM01.1	O163	443	5008476	88	Chile		Cow, Bos taurus	2003	SAMN09011741
86	QERY01.1	O113:H21	56	5038232	166	Chile		Cow, Bos taurus	2003	SAMN09011725
87	QESM01.1	O153:H19	679	5098115	115	Chile		Cow, Bos taurus	2003	SAMN09011715
88	QESI01.1	O46:H38	154	5000181	84	Chile		Cow, Bos taurus	2003	SAMN09011719
89	QERZ01.1	O113:H21	56	5097442	164	Chile		Human	2003	SAMN09011728
90	QERS01.1	O113:H21	56	5091715	157	Chile		Human	2003	SAMN09011735
91	QERT01.1	O113:H21	56	5097760	160	Chile		Human	2003	SAMN09011734
92	QESC01.1	O113:H21	692	5098572	154	Chile		Human	2003	SAMN09011729
93	QERU01.1	O113:H21	56	5096076	144	Chile		Human	2003	SAMN09011733
94	562.36269	O156:H25	300	5019828	113	Kenya	Africa	Camel	2018	SAMN10390751
95	562.36270	O43:H2	937	5101248	73	Kenya	Africa	Camel	2018	SAMN10390749
96	562.36271	O?:H20	5759	5323084	124	Kenya	Africa	Camel	2018	SAMN10390748
97	562.36272	O156:H25	300	5032812	112	Kenya	Africa	Camel	2018	SAMN10390750
98	562.36273	O?:H7	1308	4999538	77	Kenya	Africa	Camel	2018	SAMN10390746
99	562.36274	O156:H25	300	5095987	118	Kenya	Africa	Camel	2018	SAMN10390747
100	562.36275	O156:H25	6275	5068200	62	Kenya	Africa	Camel	2018	SAMN10390744
101	562.36276	O156:H25	300	5086929	124	Kenya	Africa	Camel	2018	SAMN10390745
102	562.36277	O8:H49	111	4893741	45	Kenya	Africa	Camel	2018	SAMN10390743
103	562.36278	O156:H25	5343	5089479	126	Kenya	Africa	Camel	2018	SAMN10390742
104	11ST	O26:H11	ST-21	5514721	564	new Zealand	Oceania	Cow, Bos taurus	2008	SAMN07430827
105	a185c	O26:H11	ST-29	5463945	539	new Zealand	Oceania	Cow, Bos taurus	2011	SAMN07430757
106	t126c	O26:H11	ST-29	5509210	517	new Zealand	Oceania	Cow, Bos taurus	2010	SAMN07430802
107	VC1186e	O26:H11	ST-21	5611442	791	new Zealand	Oceania	Cow, Bos taurus	2014	SAMN07430767
108	VC1311e	O26:H11	ST-22	5438812	791	new Zealand	Oceania	Cow, Bos taurus	2014	SAMN07430774
109	AUSMDU14103	O113:H21	ST-223	5010455	153	Australia	Oceania	Cow, Bos taurus	2009	SAMN11008035
110	AUSMDU14104	O130:H11	ST-297	4944307	138	Australia	Oceania	Cow, Bos taurus	2008	SAMN11008038
111	AUSMDU14249	O157:H7	ST-11	5341345	481	Australia	Oceania	Cow, Bos taurus	2008	SAMN11008027
112	AUSMDU14250	O157:H7	ST-12	5391907	659	Australia	Oceania	Cow, Bos taurus	2003	SAMN11008028
113	AUSMD14260	O157:H7	ST-11	5329378	609	Australia	Oceania	Cow, Bos taurus	2007	SAMN11008032

## Sheet: Supplementary Table 3
Suppl. Table 3: Chilean genomes and SNP to the most close genomes in the Pathogen Detection platform (28-05-2020)
Strain	CFSAN number	SNPs	Consulted on:
M10-2	CFSAN066367	2	2020-05-28
M10-3	CFSAN066368
201A-9	CFSAN066320	15	2020-05-28
200A-3	CFSAN066319
82-A-7	CFSAN066309	0	2020-05-28
62-B-1	CFSAN066307
57B2-2	CFSAN066390	2	2020-05-28
57 B2-1	CFSAN066389
P6-3-7	CFSAN066360	4	2020-05-28
p6-3-3	CFSAN066359
E7-2	CFSAN066349	3	2020-05-28
E6-IV	CFSAN066347	0
E6-4	CFSAN066346	0
M41-7	CFSAN066376	16	2020-05-28
M21-2	CFSAN066372	3
M21-1	CFSAN066371	3
P3-5-5	CFSAN066355	29	2020-05-28
A4-VI	CFSAN066342
P4-1	CFSAN066382	18	2020-05-28
A3-1	CFSAN066341
H131	CFSAN066338	4	2020-05-28
H135	CFSAN066339
128-A-4	CFSAN066314	2	2020-05-28
135-A-8	CFSAN066316	1
135 A-5	CFSAN066315	1
Genomes in grey also are from our collection (STEC isolated in Chile in this study), but they were considered clonal and therefore, not includede in the study

## Sheet: Supplementary Table 4
Suppl. Table 3: NCBI Blast matches for 23 candidate genes to become geografical marker for Chilean STEC
location in template genome	Base pair number	Aminoacids count	protein	E-value	Species	Identity (%)	Reference Protein
c88_68687-68803	117	37	Hipethetic protein	0	E.coli	100	WP_071961498
c87_12174-12608	435	144	PTS sugar transporter subunit IIA [Escherichia coli]	0	E.coli y Shigella	100	WP_087899877
c87_11278-12156	879	292	PTS mannose/fructose/sorbose transporter family subunit IID	0	E.coli, E- albertii, K.pneumoniae	100	WP_116986717
c63_120279-121013	735	244	DeoR/GlpR transcriptional regulator	0	E.coli y Shigella	100	WP_097763847
c61_83494-84252	759	252	DeoR/GlpR family transcriptional regulator	0	E.coli y Shigella	100	WP_119651841
c48_65328-66116	789	262	deaminated glutathione amidase	0	E.coli	100	WP_119828503
c35_25051-26427	1377	458	two-component system sensor histidine kinase ZraS	0	E.coli	100	WP_115784018
c30_24602-25042	441	146	putative acetyltransferase	0	E.coli y Shigella	100	YP_006098005
c2_3617-4642	1026	341	amino acid ABC transporter substrate-binding protein	0	E.coli y Shigella	100	WP_010616986
c134_130157-130903	747	248	type I-E CRISPR-associated protein Cas5/CasD	0	E. coli, E. fergusonii, E. albertii	100	WP_001631712
c134_128315-128608	294	97	type I-E CRISPR-associated protein Cas5	0	S. enterica, K. ascorbata, citrobacter sp	100	WP_079810764
c132_43328-44722	1395	464	glycoside hydrolase family 1 protein	0	E.coli	100	WP_114213215
c132_30986-31717	732	243	fimbrial chaperone	0	E.coli	100	WP_072674612
c132_30366-30938	573	190	fimbrial protein	0	E.coli, Shigella	100	WP_114007309
c124_8045-8446	402	133	Sigma factor-binding protein Crl	0	E.coli	100	WP_105454509
c120_143747-144748	1002	333	type I glyceraldehyde-3-phosphate dehydrogenase	0	E.coli, Shigella sonnei	100	WP_115737688
c110_108088-108819	732	243	chaperon protein	0	E.coli, Shigella sonnei	100	WP_096252222
c106_4258-5868	1611	536	BCCT family transporter YeaV	0	E.coli	100	WP_119912955
c103_236943-237104	162	53	Hipethetic protein	0	E.coli	100	WP_084831868
c102_53548-54264	717	238	Ribonuclease pH	0	E. coli, Klebsiella aerogenes, S. enterica, Citrobacter, Shigella dysenteriae, E. albertii, E. fergusonii	100	WP_048966550
c102_44783-45805	1023	340	lipopolysaccharide core heptosyltransferase RfaQ	0	E. coli, S. dysenteriae, S. flexneri, S. boydii	100	WP_119912891
c102_43662-44786	1023	340	lipopolysaccharide core heptosyltransferase RfaQ	0	E. coli, S. dysenteriae	100	WP_119912891
c102_42872-43669	798	265	lipopolysaccharide core heptose(I) kinase RfaP	0	E.coli	100	WP_119457850
Genes were selected by comparing the core genome of the chilean STEC but did not exist in E. coli K-12 genome NC_000913.3
Chilean core genome was defined using genome 232-A4 as a template (this study).
Core genomes were created with Ridom SeqSphere+.

## Sheet: Supplementary Figure 1
												SNP matrix	139A-3	M10-3	P6-2-1
												139A-3	0	66	298
												M10-3	66	0	322
												P6-2-1	298	322	0
												min: 66 max: 322
Supp. Figure 1a: cgMLST analysis of three isolates STEC O91:H21 ST-2458 from our local collection												Supp. Figure 1b: Phylogenetic analysis of three isolates STEC O91:H21 ST-2458 from our local collection
Task Templates: 139A-3 genome, cgMLST 4225 targets seed only												CSIPhylogeny. Center for Genomic Epidemiology (Neighbour Joining analysis with default aprameters)
Comparison Table created: 30-11-2020 11:57 (v7.2.3_(2020-09))												Total SNPs of the analysis: 343
Ridom SeqSphere+ MST for 3 Samples based on 4145 columns												Genome template: 139A-3
Distance based on columns from unknown cgMLST 4225 targets seed only (4145)
